# Supplementary material for: Efficient genome editing in a Mozambique tilapia cell line using CAS ribonucleoprotein complexes
Source: Sci Rep. 2026 Mar 26;16:15125. doi: 10.1038/s41598-026-42702-w (PMC13172412; doi:10.1038/s41598-026-42702-w)
Supplement: Supplementary file 1 — Supplementary Material 1 [file 41598_2026_42702_MOESM1_ESM.zip]

Archive with 10 entries (9 files):
- otud and slc45a2 .ab1/
- otud and slc45a2 .ab1/GQF305_OTUD4.ab1
- otud and slc45a2 .ab1/GQF312_otud4 WT.ab1
- otud and slc45a2 .ab1/GQF317_slc45a2.ab1
- otud and slc45a2 .ab1/GQF322_slc45a2 WT.ab1
- otud and slc45a2 .ab1/GQF325_slc45a2.ab1
- otud and slc45a2 .ab1/GQF326_slc45a2.ab1
- otud and slc45a2 .ab1/GQF374_OTUD4.ab1
- otud and slc45a2 .ab1/GQF375_OTUD4.ab1
- otud and slc45a2 .ab1/readme.txt
