# Supplementary material for: Efficient genome editing in a Mozambique tilapia cell line using CAS ribonucleoprotein complexes
Source: Sci Rep. 2026 Mar 26;16:15125. doi: 10.1038/s41598-026-42702-w (PMC13172412; doi:10.1038/s41598-026-42702-w)
Supplement: Supplementary file 1 — Supplementary Material 1 [file 41598_2026_42702_MOESM1_ESM.zip › otud and slc45a2 .ab1/readme.txt]

Description of raw Sanger sequencing trace files (.ab1)
This directory contains raw Sanger sequencing trace files (.ab1) generated for CRISPR/Cas9 genome editing experiments. Samples are grouped by gene and experimental condition as described below.

OTUD4
Wild-type (WT) control samples:
GQ312_OTUD4_WT.ab1
CRISPR-edited (mutant) samples:
GQF305_OTUD4.ab1
GQ374_OTUD4.ab1
GQ375_OTUD4.ab1

SLC45A2
Wild-type (WT) control samples:
GQ322_SLC45A2_WT.ab1
CRISPR-edited (mutant) samples:
GQ317_SLC45A2.ab1
GQ325_SLC45A2.ab1
GQ326_SLC45A2.ab1

All samples represent independent biological replicates.
